# Supplementary material for: Phytochemical and Agronomic Characterization of High-Flavonoid Lettuce Lines Grown under Field Conditions
Source: Plants (Basel). 2023 Oct 2;12(19):3467. doi: 10.3390/plants12193467 (PMC10574981; doi:10.3390/plants12193467)
Supplement: Supplementary file 1 [file plants-12-03467-s001.zip]

Archive with 1 entries (1 files):
- plants-2627692-supplementary.pdf
